# Supplementary material for: Behavioural responses of Konik Polski horses to natural, familiar sound of thunderstorm, and unfamiliar similar-sounding sounds of volcanic eruption and sea storms
Source: BMC Vet Res. 2022 May 30;18:207. doi: 10.1186/s12917-022-03314-4 (PMC9150375; doi:10.1186/s12917-022-03314-4)
Supplement: Supplementary file 1 — Additional file 1. [file 12917_2022_3314_MOESM1_ESM.xlsx]

## Sheet: Arkusz1
	faza	chrapwulkprzed	chrapsztormprzed	chrapburzaprzed	wokalwulkprzed	wokalsztormprzed	wokalburzaprzed	ogonwulkan	ogonsztorm	ogonburza	glowawulkan	glowasztorm	glowapiorun	klejeniewulkan	klejejniesztorm	klejeniepiorun	ocieraniewulkan	ocieraniesztorm	ocieranie piorun	iskaniewulkan	iskaniesztorm	iskaniepiorun	tarzaniewulkan	tarzaniesztorm	tarzaniepiorun
1	1	0	1	2	1	0	0	0	1	2	1	4	1	0	1	2	1	0	0	1	0	0	1	1	1
2	1	0	2	1	0	0	0	0	1	2	1	5	2	0	2	2	2	0	0	1	0	0	2	1	0
3	1	0	1	1	1	1	0	1	1	1	1	5	1	0	3	1	1	0	1	1	0	0	2	1	1
4	1	0	3	0	0	0	0	0	1	5	1	5	3	0	3	2	1	0	1	1	0	0	3	0	0
5	1	0	3	1	0	0	0	1	1	1	3	4	3	0	3	1	2	0	1	1	0	0	3	0	1
6	1	0	5	1	0	1	0	1	1	1	1	4	2	0	5	1	2	0	1	1	0	0	4	1	0
7	1	0	0	0	1	0	0	0	1	5	0	7	0	0	2	0	0	0	1	0	0	0	3	0	0
8	1	0	2	0	1	0	0	0	1	5	1	7	2	0	2	2	2	0	0	0	0	0	2	0	1
9	1	0	1	0	1	0	0	0	1	3	1	3	1	0	3	1	1	0	1	1	0	0	3	1	1
10	1	0	4	0	0	0	0	0	1	2	1	5	4	0	4	2	1	0	1	0	0	0	4	0	1
11	1	0	2	2	0	0	0	0	1	2	2	6	2	0	2	2	1	0	0	0	0	0	2	0	0
12	1	0	2	1	0	0	0	0	1	1	2	6	2	0	2	1	2	0	0	0	0	0	3	1	0
13	1	0	1	1	1	0	0	0	1	3	1	3	1	0	1	0	1	0	0	0	0	0	1	1	1
1	2	0	1	0	1	0	0	0	1	0	1	2	1	0	1	1	1	0	0	0	0	0	1	0	0
2	2	0	2	0	1	0	0	0	2	0	0	2	2	0	2	1	2	0	0	0	0	0	2	0	0
3	2	0	2	1	1	1	0	0	1	0	1	1	1	0	1	1	1	0	1	1	0	0	1	0	0
4	2	0	2	0	0	0	0	0	2	0	0	5	1	0	1	0	2	0	0	0	0	0	1	0	0
5	2	0	3	0	0	1	0	0	0	0	0	3	2	0	1	1	1	0	0	1	0	0	3	0	0
6	2	0	3	1	1	0	0	0	1	0	0	3	1	0	3	1	1	0	0	1	0	0	2	0	0
7	2	0	2	0	0	0	0	0	0	0	0	5	0	0	1	0	0	0	0	0	0	0	0	0	0
8	2	0	2	0	1	0	0	0	2	0	2	5	2	0	2	0	2	0	0	0	0	0	2	0	0
9	2	0	1	0	1	0	0	0	1	0	1	4	1	0	1	1	1	0	1	0	0	0	1	0	0
10	2	0	4	1	1	0	0	0	4	0	1	2	1	0	4	0	3	0	0	0	0	0	2	0	0
11	2	0	2	0	1	0	0	0	2	0	0	2	1	0	2	0	0	0	0	0	0	0	1	0	0
12	2	0	2	1	1	1	0	0	2	0	0	5	2	0	2	1	0	0	2	0	0	0	2	0	0
13	2	0	1	0	1	0	0	0	1	0	1	3	1	0	1	0	1	0	1	0	0	0	1	0	0
1	3	0	4	1	1	2	1	0	1	0	1	2	1	0	1	0	1	0	1	1	0	0	1	0	1
2	3	0	2	0	1	1	0	0	2	0	2	2	2	0	2	0	2	0	2	0	0	0	2	1	0
3	3	0	4	1	1	1	1	0	1	0	1	1	1	1	1	1	1	0	1	1	0	1	1	1	0
4	3	0	3	1	0	1	0	0	1	0	3	5	3	0	3	1	1	0	3	0	0	0	1	0	0
5	3	0	3	1	0	1	1	0	1	0	1	1	3	1	3	1	3	0	3	0	0	1	0	0	0
6	3	0	5	1	0	1	0	0	1	0	2	1	2	1	3	1	1	0	4	0	0	1	0	1	0
7	3	0	5	0	0	0	1	0	0	0	0	5	0	0	0	2	1	0	0	0	0	0	0	0	0
8	3	0	3	0	2	1	0	0	2	0	2	5	2	0	2	1	1	0	2	0	0	0	1	0	0
9	3	0	3	0	1	0	1	0	1	0	1	3	1	0	2	2	1	0	1	0	0	0	1	1	1
10	3	0	4	0	1	2	1	0	1	0	1	5	1	0	2	0	1	0	4	1	0	0	1	1	1
11	3	0	5	0	1	0	1	0	0	0	2	2	2	0	2	0	0	0	2	1	0	0	1	1	1
12	3	0	2	1	1	1	1	0	1	0	2	6	2	1	2	1	2	0	2	0	0	1	2	1	1
13	3	0	1	0	1	1	1	0	1	0	1	3	1	0	1	1	1	0	1	0	0	0	1	0	1
